# Supplementary material for: Redox Potential and Crystal Chemistry of Hexanuclear Cluster Compounds
Source: Molecules. 2021 May 21;26(11):3069. doi: 10.3390/molecules26113069 (PMC8196692; doi:10.3390/molecules26113069)
Supplement: Supplementary file 1 [file molecules-26-03069-s001.zip]

Archive with 1 entries (1 files):
- molecules-1217326-supplementary.pdf
